# Supplementary material for: Synthetic Phosphorylation Networks with Fluorescence and Luminescence Expansion
Source: ACS Synth Biol. 2025 Jun 6;14(6):2002–11. doi: 10.1021/acssynbio.4c00814 (PMC12186673; doi:10.1021/acssynbio.4c00814)
Supplement: Supplementary file 2 [file sb4c00814_si_002.xlsx]

## Sheet: DNA Constructs_1
	Label in publication	Plasmid Contents	Plasmid Sequence	Promoter
	ZC	Signal Peptide_HA_FKBP_20_CD28_20_Zip EE	MAWTSLILSLLALCSGASSYPYDVPDYAMGVQVETISPGDGRTFPKRGQTCVVHYTGMLEDGKKFDSSRDRNKPFKFMLGKQEVIRGWEEGVAQMSVGQRAKLTISPDYAYGATGHPGIIPPHATLVFDVELLKLETSGGTGGSGGTGGSGSGGTGLVVVAGVLFCYGLLVTVALCVSAGGTGGSGGTGGSGSGGTGGTGSITIRAAFLEKENTALRTEVAELEKEVGRCENIVSKYETRYGPL*	CMV
	KC	Signal Peptide_HA_FRB_20_CD28_20_ABL1	MAWTSLILSLLALCSGASSYPYDVPDYAMLEMWHEGLEEASRLYFGERNVKGMFEVLEPLHAMMERGPQTLKETSFNQAYGRDLMEAQEWCRKYMKSGNVKDLLQAWDLYYHVFRRISKTRTSGGTGGSGGTGGSGSGGTGLVVVAGVLFCYGLLVTVALCVSAGGTGGSGGTGGSGSGGTGEFNSPKRNKPTVYGVSPNYDKWEMERTDITMKHKLGGGQYGEVYEGVWKKYSLTVAVKTLKEDTMEVEEFLKEAAVMKEIKHPNLVQLLGVCTREPPFYIITEFMTYGNLLDYLRECNRQEVNAVVLLYMATQISSAMEYLEKKNFIHRDLAARNCLVGENHLVKVADFGLSRLMTGDTYTAHAGAKFPIKWTAPESLAYNKFSIKSDVWAFGVLLW…	CMV
	S (split fluorescent)	mNG2 1-10_10_CD3z_7_CD3z_7_CD3z_20_ZipRR	MVSKGEEDNMASLPATHELHIFGSINGVDFDMVGQGTGNPNDGYEELNLKSTKGDLQFSPWILVPHIGYGFHQYLPYPDGMSPFQAAMVDGSGYQVHRTMQFEDGASLTVNYRYTYEGSHIKGEAQVMGTGFPADGPVMTNTLTAADWCMSKKTYPNDKTIISTFKWSYTTVNGKRYRSTARTTYTFAKPMAANYLKNQPMYVFRKTELKHSMSRGSGSGSGSGSRRRGKGHDGLYQGLSTATKDGSGSGSGRRRGKGHDGLYQGLSTATKDGSGSGSGRRRGKGHDGLYQGLSTATKDGSGSGSGSGSGSGSGSGSGGTGSLEIRAAFLEKENTALRTRAAELRKRVGRCRNIVSKYETRYGPL*	CMV
	PB (split fluorescent)	mNG2 11_10_Zap70	TELNFKEWQKAFTDMMSRGSGSGSGSGSGTMPDPAAHLPFFYGSISRAEAEEHLKLAGMADGLFLLRQCLRSLGGYVLSLVHDVRFHHFPIERQLNGTYAIAGGKAHCGPAELCEFYSRDPDGLPCNLRKPCNRPSGLEPQPGVFDCLRDAMVRDYVRQTWKLEGEALEQAIISQAPQVEKLIATTAHERMPWYHSSLTREEAERKLYSGAQTDGKFLLRPRKEQGTYALSLIYGKTVYHYLISQDKAGKYCIPEGTKFDTLWQLVEYLKLKADGLIYCLKEACPNSSA*	CMV
	S (split firefly luciferase)	N-Firefly_10_CD3z_7_CD3z_7_CD3z_20_ZipRR	MEDAKNIKKGPAPFYPLEDGTAGEQLHKAMKRYALVPGTIAFTDAHIEVDITYAEYFEMSVRLAEAMKRYGLNTNHRIVVCSENSLQFFMPVLGALFIGVAVAPANDIYNERELLNSMGISQPTVVFVSKKGLQKILNVQKKLPIIQKIIIMDSKTDYQGFQSMYTFVTSHLPPGFNEYDFVPESFDRDKTIALIMNSSGSTGLPKGVALPHRTACVRFSHARDPIFGNQIIPDTAILSVVPFHHGFGMFTTLGYLICGFRVVLMYRFEEELFLRSLQDYKIQSALLVPTLFSFFAKSTLIDKYDLSNLHEIASGGAPLSKEVGEAVAKRFHLPGIRQGYGLTETTSAILITPEGDDKPGAVGKVVPFFEAKVVDLDTGKTLGVNQRGELCVRGPMIMS…	CMV
	PB (split firefly luciferase)	C-Firefly_10_Zap70	GYVNNPEATNALIDKDGWLHSGDIAYWDEDEHFFIVDRLKSLIKYKGYQVAPAELESILLQHPNIFDAGVAGLPDDDAGELPAAVVVLEHGKTMTEKEIVDYVASQVTTAKKLRGGVVFVDEVPKGLTGKLDARKIREILIKAKKGGKIAVSRGSGSGSGSGSGTMPDPAAHLPFFYGSISRAEAEEHLKLAGMADGLFLLRQCLRSLGGYVLSLVHDVRFHHFPIERQLNGTYAIAGGKAHCGPAELCEFYSRDPDGLPCNLRKPCNRPSGLEPQPGVFDCLRDAMVRDYVRQTWKLEGEALEQAIISQAPQVEKLIATTAHERMPWYHSSLTREEAERKLYSGAQTDGKFLLRPRKEQGTYALSLIYGKTVYHYLISQDKAGKYCIPEGTKFDTLWQ…	CMV
	KZ	FLAG_ABL1_20_ZipEE	DYKDHDGDYKDHDIDYKDDDDKMNSPKRNKPTVYGVSPNYDKWEMERTDITMKHKLGGGQYGEVYEGVWKKYSLTVAVKTLKEDTMEVEEFLKEAAVMKEIKHPNLVQLLGVCTREPPFYIITEFMTYGNLLDYLRECNRQEVNAVVLLYMATQISSAMEYLEKKNFIHRDLAARNCLVGENHLVKVADFGLSRLMTGDTYTAHAGAKFPIKWTAPESLAYNKFSIKSDVWAFGVLLWEIATYGMSPYPGIDLSQVYELLEKDYRMERPEGCPEKVYELMRACWQWNPSDRPSFAEIHQAFETMFQESSISDEVEKELGGSGSGSGSGSGSGSGSGSGGGTGSITIRAAFLEKENTALRTEVAELEKEVGRCENIVSKYETRYGPL*	CMV
	PZ	HA_PTP1B_20_Zip EE	YPYDVPDYANSMEMEKEFEQIDKSGSWAAIYQDIRHEASDFPCRVAKLPKNKNRNRYRDVSPFDHSRIKLHQEDNDYINASLIKMEEAQRSYILTQGPLPNTCGHFWEMVWEQKSRGVVMLNRVMEKGSLKCAQYWPQKEEKEMIFEDTNLKLTLISEDIKSYYTVRQLELENLTTQETREILHFHYTTWPDFGVPESPASFLNFLFKVRESGSLSPEHGPVVVHCSAGIGRSGTFCLADTCLLLMDKRKDPSSVDIKKVLLEMRKFRMGLIQTADQLRFSYLAVIEGAKFIMGDSSVQDQWKELSHEDLEPPPEHIPPPPRPPKRILEPHNGKCREFFPNHQWVKEETQEDKDCPIKEEKGGSGSGSGSGSGSGSGSGSGSGSGTGSITIRAAFLEKE…	CMV
	Intracellular rap - direct dimerization (split fluorescent)	mNG2 1-10_20_FRB	MVSKGEEDNMASLPATHELHIFGSINGVDFDMVGQGTGNPNDGYEELNLKSTKGDLQFSPWILVPHIGYGFHQYLPYPDGMSPFQAAMVDGSGYQVHRTMQFEDGASLTVNYRYTYEGSHIKGEAQVMGTGFPADGPVMTNTLTAADWCMSKKTYPNDKTIISTFKWSYTTVNGKRYRSTARTTYTFAKPMAANYLKNQPMYVFRKTELKHSMGSGSGSGSGSGSGSGSGSGGTMLEMWHEGLEEASRLYFGERNVKGMFEVLEPLHAMMERGPQTLKETSFNQAYGRDLMEAQEWCRKYMKSGNVKDLLQAWDLYYHVFRRISKTR	CMV
	Intracellular rap - direct dimerization (split fluorescent)	mNG2 11_10_FKBP	TELNFKEWQKAFTDMMGSGSGSGSGSGTMGVQVETISPGDGRTFPKRGQTCVVHYTGMLEDGKKFDSSRDRNKPFKFMLGKQEVIRGWEEGVAQMSVGQRAKLTISPDYAYGATGHPGIIPPHATLVFDVELLKLE	CMV

## Sheet: DNA Constructs_2
	Protein	Citation
	FKBP	Banaszynski, L. A.; Liu, C. W.; Wandless, T. J. Characterization of the FKBP·Rapamycin·FRB Ternary Complex [J. Am. Chem. Soc. 2005, 127, 4715−4721]. J. Am. Chem. Soc. 2006, 128 (49), 15928–15928. https://doi.org/10.1021/ja0699788
	FRB	Banaszynski, L. A.; Liu, C. W.; Wandless, T. J. Characterization of the FKBP·Rapamycin·FRB Ternary Complex [J. Am. Chem. Soc. 2005, 127, 4715−4721]. J. Am. Chem. Soc. 2006, 128 (49), 15928–15928. https://doi.org/10.1021/ja0699788
	Zip EE	Acharya A, Ruvinov SB, Gal J, Moll JR, Vinson C. A heterodimerizing leucine zipper coiled coil system for examining the specificity of a position interactions: amino acids I, V, L, N, A, and K. Biochemistry. 2002 Dec 3;41(48):14122-31. doi: 10.1021/bi020486r. PMID: 12450375.
	Zip RR	Acharya A, Ruvinov SB, Gal J, Moll JR, Vinson C. A heterodimerizing leucine zipper coiled coil system for examining the specificity of a position interactions: amino acids I, V, L, N, A, and K. Biochemistry. 2002 Dec 3;41(48):14122-31. doi: 10.1021/bi020486r. PMID: 12450375.
	mNG2 1-10	Feng S, Sekine S, Pessino V, Li H, Leonetti MD, Huang B. Improved split fluorescent proteins for endogenous protein labeling. Nat Commun. 2017 Aug 29;8(1):370. doi: 10.1038/s41467-017-00494-8. PMID: 28851864; PMCID: PMC5575300.
	mNG2 11	Feng S, Sekine S, Pessino V, Li H, Leonetti MD, Huang B. Improved split fluorescent proteins for endogenous protein labeling. Nat Commun. 2017 Aug 29;8(1):370. doi: 10.1038/s41467-017-00494-8. PMID: 28851864; PMCID: PMC5575300.
	N-Firefly luciferase 1-10	Chen H, Zou Y, Shang Y, Lin H, Wang Y, Cai R, Tang X, Zhou JM. Firefly luciferase complementation imaging assay for protein-protein interactions in plants. Plant Physiol. 2008 Feb;146(2):368-76. doi: 10.1104/pp.107.111740. Epub 2007 Dec 7. PMID: 18065554; PMCID: PMC2245818.
	C-Firefly luciferase 11	Chen H, Zou Y, Shang Y, Lin H, Wang Y, Cai R, Tang X, Zhou JM. Firefly luciferase complementation imaging assay for protein-protein interactions in plants. Plant Physiol. 2008 Feb;146(2):368-76. doi: 10.1104/pp.107.111740. Epub 2007 Dec 7. PMID: 18065554; PMCID: PMC2245818.
	Protein	UniProt
	Signal Peptide	P01728
	CD3z	P20963
	Zap70	P43403
	ABL1	P00519
	CD28	P31041
	PTP1B	P18031

## Sheet: PCR
		Forward primer	Reverse primer
	N-Firefly	CCATGgGGAATTCgggcggaatggaagatgccaagaacat	CCACTCCCtctagacccgcctccatccttgtcgatcagag
	C-Firefly	ATGgGGAATTCgggcggaggctacgtgaacaaccc	TCCCtctagacccgcccacggcgatcttgccgcctttctt
